# Supplementary material for: MFSD-YOLO: A multi-scale feature detection network for pediatric wrist abnormalities in radiographic images
Source: PLoS One. 2026 Feb 5;21(2):e0340408. doi: 10.1371/journal.pone.0340408 (PMC12875500; doi:10.1371/journal.pone.0340408)
Supplement: S1 File — This file contains the training records of both the YOLO and MFSD-YOLO models for exactly 300 epochs. (ZIP) [file pone.0340408.s001.zip]

Archive with 1 entries (1 files):
- Training data.xlsx
