# Supplementary material for: MFSD-YOLO: A multi-scale feature detection network for pediatric wrist abnormalities in radiographic images
Source: PLoS One. 2026 Feb 5;21(2):e0340408. doi: 10.1371/journal.pone.0340408 (PMC12875500; doi:10.1371/journal.pone.0340408)
Supplement: S1 File — This file contains the training records of both the YOLO and MFSD-YOLO models for exactly 300 epochs. (ZIP) [file pone.0340408.s001.zip › Training data.xlsx]

## Sheet: Sheet1
Epochs	YOLOv11				MFSD-YOLO
	Precision	Recall	mAP@0.5	mAP@0.5-0.95	Precision	Recall	mAP@0.5	mAP@0.5-0.95
1	0.16097	0.16211	0.14665	0.07991	0.37299	0.15532	0.14689	0.07534
2	0.20002	0.19682	0.22265	0.11537	0.36377	0.20322	0.2342	0.11739
3	0.23643	0.22929	0.26398	0.14236	0.35924	0.24678	0.16754	0.09786
4	0.27018	0.25952	0.28786	0.15348	0.35938	0.28598	0.31007	0.16193
5	0.30127	0.2875	0.32437	0.16943	0.36421	0.32084	0.3195	0.17252
6	0.32971	0.31325	0.37089	0.19547	0.37372	0.35135	0.33619	0.17846
7	0.3555	0.33674	0.38964	0.20887	0.38792	0.37751	0.35078	0.18846
8	0.38009	0.358	0.3719	0.19584	0.42821	0.39932	0.33153	0.17978
9	0.41007	0.37582	0.42521	0.22511	0.45831	0.41454	0.4059	0.21835
10	0.42583	0.38948	0.40482	0.22217	0.48182	0.42023	0.41485	0.22514
11	0.42858	0.39522	0.43663	0.238	0.49941	0.4274	0.42796	0.23121
12	0.43454	0.40665	0.44235	0.2353	0.51403	0.43483	0.43222	0.23543
13	0.44421	0.41943	0.44799	0.24839	0.52815	0.43836	0.45063	0.25107
14	0.45507	0.43784	0.45303	0.25392	0.53875	0.44171	0.4712	0.26528
15	0.47005	0.44692	0.46449	0.25842	0.54418	0.44563	0.45447	0.25705
16	0.4836	0.45245	0.46392	0.26161	0.55044	0.45272	0.46929	0.2612
17	0.49671	0.46516	0.48465	0.27279	0.5578	0.46136	0.48552	0.27158
18	0.50723	0.46694	0.50197	0.28558	0.56187	0.46907	0.49037	0.2805
19	0.5219	0.47877	0.5225	0.28857	0.5723	0.47901	0.50137	0.28224
20	0.52192	0.48946	0.55221	0.31733	0.58255	0.49259	0.51166	0.29409
21	0.52896	0.49159	0.5237	0.29349	0.58675	0.49305	0.50237	0.28976
22	0.52836	0.50511	0.53247	0.31129	0.59319	0.49835	0.5289	0.30879
23	0.5323	0.51816	0.53598	0.31156	0.60145	0.49782	0.51983	0.30942
24	0.53403	0.52095	0.54824	0.31777	0.60404	0.49645	0.54846	0.3223
25	0.53777	0.52593	0.54996	0.32153	0.60546	0.50253	0.54981	0.31838
26	0.53799	0.52917	0.53361	0.31808	0.60535	0.51213	0.52329	0.31227
27	0.54285	0.536	0.53578	0.31738	0.60629	0.52195	0.54452	0.31814
28	0.55557	0.54385	0.5488	0.32762	0.60365	0.53339	0.55225	0.3313
29	0.55846	0.54358	0.55378	0.32749	0.60455	0.54696	0.55353	0.33155
30	0.5642	0.53876	0.56097	0.33173	0.61293	0.5605	0.57712	0.34287
31	0.5711	0.5429	0.58695	0.3447	0.62037	0.57656	0.58265	0.34572
32	0.57531	0.54183	0.57605	0.34033	0.62323	0.59151	0.58858	0.34564
33	0.59034	0.54577	0.57962	0.34606	0.62795	0.59797	0.5762	0.34231
34	0.59682	0.55244	0.58554	0.35539	0.63811	0.60254	0.59073	0.34804
35	0.5991	0.56088	0.59241	0.35854	0.64864	0.595	0.59435	0.35665
36	0.59177	0.57604	0.58329	0.34943	0.65683	0.59336	0.5851	0.35067
37	0.58395	0.58346	0.57527	0.34603	0.66362	0.58526	0.6237	0.3687
38	0.57555	0.5891	0.58071	0.35684	0.66645	0.58249	0.60536	0.35938
39	0.57759	0.59674	0.57878	0.35198	0.66766	0.58245	0.60793	0.36379
40	0.58221	0.60283	0.59476	0.36311	0.66948	0.58578	0.61894	0.37745
41	0.57618	0.60556	0.58235	0.35502	0.67275	0.58978	0.62669	0.3816
42	0.57653	0.60733	0.60549	0.38042	0.67372	0.59529	0.63202	0.38066
43	0.58118	0.60368	0.61121	0.38007	0.67081	0.60641	0.61402	0.37715
44	0.58308	0.59705	0.60639	0.37186	0.67116	0.61246	0.62993	0.38482
45	0.59046	0.59888	0.60241	0.37108	0.67395	0.62093	0.62505	0.38704
46	0.5831	0.59609	0.61122	0.37092	0.67812	0.62396	0.62443	0.38318
47	0.58017	0.59969	0.59942	0.36245	0.68516	0.61884	0.64783	0.39635
48	0.58192	0.60308	0.61123	0.37007	0.69338	0.61704	0.64327	0.39627
49	0.58217	0.60628	0.62331	0.38342	0.69844	0.61152	0.64243	0.39639
50	0.59093	0.61182	0.62489	0.38292	0.70076	0.61259	0.65368	0.39865
51	0.60358	0.612	0.62357	0.38431	0.70331	0.60788	0.64872	0.3944
52	0.6108	0.61302	0.62798	0.38563	0.70278	0.60444	0.64484	0.39698
53	0.61825	0.61213	0.63166	0.38735	0.69593	0.60257	0.65221	0.39642
54	0.62561	0.61023	0.6301	0.38633	0.69367	0.60176	0.64786	0.39477
55	0.63217	0.6082	0.62777	0.38698	0.69197	0.60317	0.64692	0.39291
56	0.62745	0.60476	0.62583	0.38562	0.69484	0.60324	0.63905	0.38851
57	0.6343	0.60136	0.62565	0.38874	0.69488	0.60534	0.64382	0.39419
58	0.62915	0.60002	0.62517	0.38703	0.69923	0.60721	0.64568	0.39418
59	0.6385	0.60009	0.62841	0.38846	0.70562	0.61147	0.65219	0.39545
60	0.64758	0.60146	0.63049	0.38899	0.71297	0.61302	0.64927	0.39732
61	0.65028	0.60422	0.63063	0.38877	0.71762	0.61215	0.64488	0.39601
62	0.64685	0.60647	0.63076	0.39176	0.72207	0.61093	0.65146	0.39856
63	0.63776	0.60777	0.63024	0.39247	0.72129	0.61032	0.65164	0.39593
64	0.63184	0.61108	0.6309	0.38971	0.71742	0.61217	0.6567	0.40061
65	0.63672	0.61267	0.63262	0.3917	0.71636	0.612	0.65921	0.40193
66	0.63864	0.61387	0.63169	0.39228	0.71529	0.6127	0.65878	0.40244
67	0.63997	0.61609	0.63631	0.39449	0.71149	0.61485	0.66123	0.40805
68	0.64046	0.61848	0.63766	0.39446	0.71213	0.61789	0.66026	0.40594
69	0.6427	0.61952	0.636	0.39734	0.70978	0.62125	0.66001	0.40709
70	0.65143	0.62103	0.63255	0.39276	0.70857	0.62429	0.66033	0.4071
71	0.65859	0.6231	0.63175	0.39107	0.70704	0.62725	0.66136	0.4073
72	0.66345	0.62489	0.63003	0.39043	0.70769	0.63043	0.66115	0.40556
73	0.66163	0.62628	0.63236	0.39126	0.70725	0.63286	0.66042	0.40675
74	0.65657	0.62704	0.63194	0.38978	0.70524	0.63314	0.65892	0.40401
75	0.65076	0.62737	0.63123	0.39052	0.70347	0.63162	0.65923	0.40379
76	0.6536	0.62735	0.62951	0.39295	0.70637	0.62836	0.65952	0.40409
77	0.65668	0.62601	0.6305	0.39339	0.71306	0.62625	0.65926	0.40482
78	0.66639	0.62404	0.6306	0.3908	0.71327	0.62403	0.66082	0.40473
79	0.6723	0.62172	0.63344	0.39406	0.71776	0.6211	0.66218	0.40531
80	0.67499	0.61893	0.63205	0.39353	0.72308	0.61929	0.66258	0.40633
81	0.676	0.61592	0.63072	0.39364	0.72707	0.61752	0.66266	0.40764
82	0.68333	0.61315	0.63076	0.39388	0.72994	0.61598	0.66132	0.40817
83	0.68037	0.61062	0.63163	0.39501	0.72912	0.61486	0.66061	0.40852
84	0.68323	0.60825	0.63213	0.39611	0.72618	0.61388	0.66071	0.40757
85	0.68241	0.60637	0.63093	0.39517	0.72127	0.61321	0.66123	0.40695
86	0.67987	0.60453	0.63121	0.39581	0.71673	0.61289	0.66156	0.40667
87	0.68112	0.60335	0.63074	0.39536	0.71372	0.61285	0.66239	0.40794
88	0.68198	0.60217	0.63052	0.3954	0.71462	0.61276	0.66311	0.40736
89	0.68128	0.6018	0.63148	0.39568	0.71604	0.61273	0.66317	0.40899
90	0.68804	0.60211	0.63236	0.39681	0.71263	0.61247	0.66295	0.40811
91	0.68621	0.6019	0.63246	0.39687	0.71264	0.61289	0.66218	0.40621
92	0.68085	0.60176	0.63226	0.39737	0.7121	0.61362	0.66269	0.40707
93	0.67954	0.60152	0.63137	0.39749	0.70794	0.61429	0.66261	0.40676
94	0.67825	0.60143	0.63055	0.39516	0.70588	0.61512	0.66297	0.40782
95	0.67629	0.60153	0.6308	0.39497	0.69381	0.61646	0.66384	0.40884
96	0.67537	0.60164	0.63081	0.39517	0.68897	0.61807	0.66436	0.40875
97	0.67266	0.60194	0.63091	0.39561	0.68227	0.61992	0.66434	0.40921
98	0.67321	0.60216	0.63164	0.39658	0.67991	0.62181	0.66389	0.41118
99	0.67519	0.60254	0.63212	0.39624	0.68097	0.62374	0.66388	0.41144
100	0.67552	0.60284	0.63097	0.39479	0.68531	0.62554	0.66357	0.40944
101	0.67875	0.60312	0.63073	0.39491	0.68614	0.62707	0.66397	0.41003
102	0.68273	0.60016	0.63237	0.39461	0.68399	0.62835	0.66328	0.40971
103	0.68267	0.60107	0.63273	0.39599	0.68503	0.62898	0.66407	0.41033
104	0.68287	0.60243	0.63332	0.39605	0.68851	0.62888	0.66484	0.41045
105	0.68516	0.60308	0.6356	0.39615	0.68541	0.62906	0.66401	0.41088
106	0.68901	0.60647	0.63674	0.39709	0.68629	0.62912	0.66404	0.4099
107	0.69152	0.61031	0.63647	0.39677	0.68281	0.62876	0.66458	0.41004
108	0.69375	0.61414	0.63729	0.3979	0.68009	0.6285	0.66501	0.4099
109	0.69544	0.61853	0.63712	0.39786	0.68226	0.62844	0.66637	0.40997
110	0.6969	0.62182	0.64028	0.39756	0.68793	0.62809	0.66671	0.41033
111	0.69856	0.62548	0.64006	0.39783	0.69234	0.6278	0.66708	0.40934
112	0.701	0.62804	0.63956	0.39742	0.6937	0.62731	0.66759	0.40936
113	0.70326	0.62961	0.63793	0.39711	0.69441	0.62696	0.6678	0.4107
114	0.70503	0.62955	0.63858	0.39736	0.69407	0.62673	0.66764	0.41096
115	0.70618	0.62826	0.63868	0.39714	0.69211	0.6265	0.66757	0.41132
116	0.70596	0.62454	0.63858	0.39799	0.69397	0.62632	0.66845	0.40924
117	0.70675	0.62395	0.63862	0.39788	0.69352	0.62632	0.66904	0.40978
118	0.70719	0.62165	0.63988	0.39834	0.69109	0.62603	0.66901	0.41198
119	0.70661	0.61992	0.64091	0.39852	0.684	0.62592	0.66909	0.41021
120	0.70594	0.62062	0.6409	0.39886	0.68433	0.62572	0.66863	0.41056
121	0.70496	0.61983	0.64113	0.39798	0.69225	0.62558	0.66865	0.41078
122	0.70374	0.61874	0.64035	0.39541	0.69768	0.62523	0.66912	0.41031
123	0.70229	0.61879	0.64152	0.39583	0.69997	0.62507	0.66923	0.40994
124	0.70148	0.61792	0.64297	0.39704	0.70534	0.62412	0.67012	0.4113
125	0.70072	0.61818	0.64288	0.39702	0.71072	0.62263	0.67032	0.41196
126	0.70023	0.61832	0.64222	0.39716	0.71985	0.62112	0.66354	0.40974
127	0.69914	0.61848	0.64248	0.39732	0.72877	0.6198	0.66645	0.41203
128	0.69849	0.61855	0.63749	0.3965	0.73452	0.6186	0.66721	0.41248
129	0.69922	0.61888	0.63789	0.3969	0.74064	0.61755	0.66753	0.4136
130	0.69992	0.61865	0.63769	0.39686	0.73826	0.6167	0.66703	0.41202
131	0.7009	0.61806	0.63893	0.39771	0.73713	0.61628	0.6675	0.41209
132	0.70177	0.61838	0.64216	0.39791	0.74344	0.61574	0.66704	0.41253
133	0.7024	0.61913	0.64234	0.39862	0.74303	0.6156	0.66308	0.4122
134	0.70287	0.6194	0.64349	0.39886	0.74162	0.61535	0.66336	0.41215
135	0.70331	0.61939	0.64381	0.3995	0.73828	0.61543	0.66331	0.41045
136	0.70388	0.61955	0.64372	0.39896	0.73889	0.61531	0.6636	0.41083
137	0.70476	0.6198	0.64415	0.39909	0.73499	0.61535	0.6646	0.41241
138	0.70572	0.61962	0.6445	0.39928	0.73665	0.6148	0.66529	0.41286
139	0.7066	0.61977	0.64472	0.40014	0.73575	0.6141	0.66585	0.41291
140	0.70704	0.61982	0.6444	0.39973	0.73144	0.61375	0.66721	0.41294
141	0.7072	0.61931	0.64461	0.39933	0.73464	0.61335	0.66787	0.41291
142	0.7067	0.61924	0.64372	0.39946	0.73352	0.61306	0.66758	0.41304
143	0.70609	0.6195	0.64483	0.40034	0.74271	0.61288	0.67217	0.41596
144	0.70572	0.62026	0.64473	0.39976	0.74777	0.61207	0.67215	0.41615
145	0.7057	0.62115	0.64386	0.40061	0.75193	0.61198	0.67244	0.41671
146	0.70601	0.62241	0.64427	0.40033	0.75392	0.61215	0.67258	0.41635
147	0.70663	0.62388	0.64417	0.40029	0.75324	0.61256	0.67323	0.41583
148	0.70707	0.62514	0.64415	0.40088	0.75147	0.61312	0.67248	0.41653
149	0.70906	0.62645	0.64428	0.40108	0.74642	0.61369	0.67254	0.41697
150	0.71138	0.62808	0.64512	0.40172	0.74114	0.61409	0.67182	0.41654
151	0.71349	0.62925	0.64375	0.40226	0.73509	0.61426	0.67184	0.417
152	0.71498	0.63055	0.64269	0.40212	0.73278	0.61419	0.67212	0.41717
153	0.71601	0.63178	0.64277	0.4024	0.73281	0.61391	0.67255	0.4176
154	0.71651	0.63244	0.64311	0.40284	0.73692	0.61366	0.67433	0.418
155	0.71672	0.63277	0.64122	0.402	0.74659	0.61328	0.67335	0.41842
156	0.71707	0.63366	0.64018	0.40155	0.75133	0.61269	0.67465	0.41853
157	0.71725	0.63402	0.6414	0.40222	0.75413	0.61174	0.67518	0.41934
158	0.7169	0.63425	0.64163	0.40288	0.75504	0.61051	0.67821	0.42042
159	0.71697	0.63411	0.64116	0.40298	0.75457	0.61036	0.67824	0.42034
160	0.71756	0.63373	0.64163	0.40387	0.75539	0.61044	0.67832	0.42008
161	0.71924	0.63297	0.64245	0.40383	0.75596	0.61138	0.67845	0.41796
162	0.72009	0.63183	0.6388	0.40354	0.75228	0.61237	0.67857	0.41803
163	0.72029	0.63085	0.6384	0.40295	0.75321	0.61306	0.67731	0.41805
164	0.7197	0.63039	0.63933	0.40324	0.75102	0.6138	0.67766	0.41778
165	0.71902	0.62897	0.63971	0.40327	0.754	0.61472	0.68088	0.42105
166	0.71822	0.62787	0.63958	0.40362	0.75588	0.61522	0.6813	0.42107
167	0.71748	0.62688	0.64045	0.40362	0.75673	0.61556	0.68326	0.42084
168	0.71704	0.62581	0.64062	0.40452	0.75789	0.61529	0.68341	0.42175
169	0.71692	0.62499	0.63988	0.40401	0.75571	0.61492	0.68319	0.42158
170	0.71714	0.62439	0.64025	0.40402	0.7577	0.61444	0.6828	0.42105
171	0.71863	0.6238	0.6396	0.40451	0.75844	0.6137	0.6803	0.42091
172	0.72099	0.62356	0.6394	0.40459	0.76007	0.61333	0.67937	0.4215
173	0.72295	0.62354	0.6401	0.40444	0.75897	0.61321	0.68211	0.42215
174	0.7243	0.62367	0.64023	0.40556	0.75887	0.6132	0.68227	0.42211
175	0.72547	0.62409	0.64117	0.40544	0.76171	0.61319	0.682	0.4223
176	0.72605	0.62407	0.64162	0.40602	0.75981	0.61477	0.68242	0.42297
177	0.72653	0.62447	0.64231	0.40611	0.76152	0.61596	0.68341	0.42337
178	0.72695	0.62499	0.64234	0.40549	0.76134	0.61632	0.68339	0.42242
179	0.72707	0.62484	0.64332	0.40486	0.76451	0.61702	0.68328	0.42284
180	0.72681	0.62419	0.64348	0.40511	0.76756	0.61734	0.68352	0.42167
181	0.72661	0.62234	0.64437	0.40626	0.76776	0.61759	0.68338	0.42176
182	0.72545	0.62475	0.64522	0.4071	0.77021	0.61747	0.68425	0.4236
183	0.72726	0.62689	0.64744	0.408	0.76911	0.61785	0.68488	0.42139
184	0.72886	0.62858	0.64797	0.40677	0.76928	0.61822	0.68412	0.42142
185	0.72958	0.63037	0.64791	0.40743	0.76482	0.61832	0.68388	0.4212
186	0.73282	0.63192	0.64649	0.40639	0.76289	0.61909	0.6836	0.4207
187	0.73558	0.63285	0.64754	0.40605	0.76037	0.62003	0.68401	0.42082
188	0.73717	0.63173	0.6489	0.40613	0.75853	0.6211	0.68351	0.42058
189	0.73909	0.63369	0.64796	0.406	0.75708	0.62243	0.68228	0.42139
190	0.74128	0.63485	0.64767	0.40614	0.75637	0.6251	0.68159	0.42101
191	0.74311	0.63609	0.64836	0.40556	0.75752	0.6261	0.68048	0.42086
192	0.74451	0.63584	0.64774	0.40551	0.75842	0.62664	0.68035	0.42067
193	0.7454	0.63614	0.64754	0.40549	0.75945	0.62785	0.68009	0.42025
194	0.74551	0.63547	0.64782	0.40516	0.76268	0.62885	0.68	0.42043
195	0.74765	0.63511	0.64905	0.40523	0.76566	0.62965	0.68062	0.42083
196	0.74815	0.63853	0.64894	0.40665	0.76988	0.63016	0.681	0.42361
197	0.74861	0.63986	0.64849	0.40629	0.77425	0.6302	0.68118	0.42365
198	0.75057	0.64153	0.64934	0.40618	0.77947	0.6299	0.68094	0.42157
199	0.75063	0.64362	0.64965	0.40676	0.78493	0.62942	0.6813	0.42074
200	0.75024	0.64613	0.64924	0.40664	0.78816	0.62916	0.68095	0.41995
201	0.75072	0.64736	0.64886	0.40705	0.78847	0.62954	0.68101	0.42059
202	0.75171	0.64817	0.65008	0.40741	0.7864	0.62993	0.68127	0.41832
203	0.75284	0.65118	0.65002	0.40725	0.7839	0.63077	0.6802	0.41759
204	0.75374	0.6518	0.65071	0.40792	0.78088	0.63108	0.6813	0.41862
205	0.7544	0.65154	0.65048	0.40729	0.78052	0.6319	0.68118	0.41891
206	0.75534	0.65055	0.65258	0.40895	0.78123	0.63192	0.68161	0.41868
207	0.75662	0.64976	0.65152	0.40863	0.78424	0.63127	0.68189	0.41936
208	0.75761	0.64725	0.65323	0.40888	0.78936	0.6303	0.68347	0.42067
209	0.75872	0.6443	0.65333	0.40769	0.8013	0.62862	0.68413	0.41977
210	0.76337	0.64159	0.65472	0.40732	0.80461	0.62635	0.68637	0.42073
211	0.76425	0.6394	0.65606	0.40788	0.80507	0.62352	0.68615	0.42094
212	0.76347	0.63827	0.65508	0.4078	0.80247	0.62112	0.68673	0.42136
213	0.76182	0.63818	0.65461	0.40787	0.79706	0.61848	0.68664	0.42119
214	0.76021	0.63878	0.65194	0.40862	0.79017	0.6162	0.68358	0.4199
215	0.75803	0.63883	0.65208	0.40852	0.78198	0.61464	0.68723	0.42192
216	0.75552	0.63909	0.65269	0.40933	0.77477	0.61335	0.69051	0.42209
217	0.75316	0.64038	0.65276	0.40793	0.76964	0.61183	0.69099	0.42252
218	0.75154	0.6413	0.65312	0.40739	0.76653	0.6118	0.69295	0.42338
219	0.75116	0.64097	0.65292	0.4086	0.76618	0.61177	0.69153	0.42188
220	0.75247	0.64008	0.6522	0.40872	0.76945	0.61187	0.69345	0.42238
221	0.75666	0.63851	0.65216	0.40878	0.77464	0.61276	0.69375	0.423
222	0.76228	0.63602	0.65144	0.40886	0.77167	0.61287	0.69377	0.4232
223	0.76178	0.63306	0.65063	0.40882	0.77065	0.6129	0.69441	0.42283
224	0.76344	0.62911	0.65101	0.40749	0.76995	0.61304	0.68976	0.42172
225	0.76474	0.62579	0.65104	0.40813	0.76963	0.61238	0.6898	0.42189
226	0.76632	0.62358	0.65043	0.40707	0.76957	0.61317	0.69043	0.42437
227	0.76473	0.62235	0.64898	0.40681	0.76954	0.61367	0.69118	0.42499
228	0.76184	0.62179	0.6486	0.40685	0.76966	0.61416	0.69122	0.42227
229	0.75841	0.62227	0.64817	0.40665	0.76947	0.61413	0.69191	0.4226
230	0.75455	0.62363	0.64826	0.40644	0.76946	0.61434	0.69062	0.42224
231	0.75277	0.62615	0.64924	0.40705	0.76978	0.61389	0.69106	0.4226
232	0.75095	0.62752	0.64891	0.40653	0.77041	0.61465	0.69112	0.42257
233	0.74987	0.62858	0.64962	0.40626	0.7703	0.61377	0.6923	0.42407
234	0.74696	0.62833	0.64934	0.40652	0.77124	0.61319	0.69211	0.42367
235	0.74578	0.62892	0.65019	0.40619	0.77071	0.61348	0.69245	0.42435
236	0.74833	0.62912	0.64981	0.40543	0.76966	0.61263	0.6927	0.42441
237	0.75063	0.63013	0.64967	0.40495	0.76853	0.613	0.69257	0.42375
238	0.75433	0.63144	0.64826	0.4058	0.767	0.61544	0.69235	0.42471
239	0.75641	0.63392	0.64749	0.40511	0.7653	0.61768	0.69363	0.42201
240	0.75911	0.63805	0.64768	0.40512	0.76415	0.62289	0.69437	0.42242
241	0.76186	0.64136	0.64976	0.4061	0.76296	0.62744	0.69684	0.42229
242	0.76425	0.64385	0.64945	0.40637	0.76313	0.63206	0.69706	0.42243
243	0.76709	0.64551	0.64957	0.40607	0.76329	0.63608	0.69675	0.42412
244	0.7676	0.64603	0.64929	0.40563	0.76418	0.63966	0.69701	0.4236
245	0.76783	0.64547	0.64894	0.40433	0.76567	0.64133	0.69622	0.42377
246	0.7673	0.64424	0.64971	0.40496	0.76835	0.64199	0.69625	0.42428
247	0.76799	0.64199	0.64901	0.40434	0.76978	0.64271	0.69033	0.4225
248	0.76834	0.63826	0.649	0.40466	0.77143	0.64074	0.69068	0.42248
249	0.76871	0.63534	0.64827	0.40477	0.77303	0.63878	0.68943	0.42231
250	0.77	0.63279	0.64921	0.40539	0.77437	0.63571	0.68989	0.42198
251	0.77112	0.63111	0.64961	0.40563	0.77601	0.63395	0.69044	0.41982
252	0.77246	0.63023	0.64889	0.40553	0.77727	0.63275	0.69024	0.41978
253	0.7735	0.62943	0.64878	0.40602	0.77764	0.63036	0.68994	0.41954
254	0.77438	0.62956	0.64862	0.40619	0.77796	0.6285	0.69084	0.42077
255	0.77481	0.62864	0.64868	0.40632	0.7778	0.62601	0.69027	0.42088
256	0.77479	0.62781	0.64848	0.40635	0.77803	0.6239	0.69057	0.42108
257	0.7753	0.62699	0.64836	0.4058	0.77873	0.62188	0.6905	0.42046
258	0.77588	0.62616	0.64871	0.40707	0.77973	0.62043	0.69024	0.42085
259	0.77607	0.62528	0.64804	0.40593	0.78091	0.61837	0.68937	0.42052
260	0.77637	0.62497	0.64865	0.40642	0.78227	0.61792	0.68918	0.4174
261	0.77704	0.62537	0.64769	0.4088	0.78397	0.61855	0.6892	0.41824
262	0.77761	0.62665	0.64662	0.41114	0.78561	0.61771	0.68853	0.41706
263	0.77824	0.62786	0.64801	0.40817	0.78731	0.61794	0.68846	0.41748
264	0.77864	0.62962	0.64778	0.41041	0.7881	0.61827	0.68904	0.41779
265	0.77866	0.63158	0.64629	0.40932	0.78885	0.62014	0.68885	0.41796
266	0.77869	0.63383	0.64576	0.40808	0.78942	0.62079	0.68786	0.4185
267	0.77813	0.63545	0.64559	0.40757	0.78985	0.62171	0.68826	0.41722
268	0.77766	0.63726	0.64631	0.40816	0.79028	0.62379	0.68798	0.41703
269	0.77705	0.63632	0.64468	0.40782	0.79092	0.62344	0.68776	0.41772
270	0.77602	0.63819	0.64358	0.40723	0.79196	0.62597	0.68794	0.41816
271	0.77464	0.63914	0.64271	0.4067	0.79357	0.62904	0.6874	0.41745
272	0.77351	0.63988	0.64087	0.40562	0.79387	0.6314	0.68652	0.41687
273	0.77223	0.63998	0.64056	0.40541	0.79335	0.63271	0.68617	0.41772
274	0.77082	0.64001	0.639	0.4088	0.7904	0.63448	0.68354	0.41772
275	0.76918	0.64047	0.63796	0.40969	0.7891	0.63556	0.68391	0.41729
276	0.76766	0.64105	0.63649	0.4095	0.78971	0.63659	0.68408	0.41642
277	0.76635	0.64102	0.63676	0.40961	0.78871	0.63683	0.68521	0.41674
278	0.76438	0.64049	0.63619	0.40978	0.78739	0.63643	0.6849	0.41648
279	0.76282	0.6404	0.63653	0.40962	0.78445	0.63622	0.68529	0.41665
280	0.76213	0.63976	0.63563	0.40945	0.78208	0.63489	0.6845	0.41638
281	0.76188	0.63962	0.6344	0.40932	0.78132	0.63386	0.68869	0.41669
282	0.76175	0.6384	0.63425	0.40949	0.78087	0.63279	0.6846	0.41643
283	0.76191	0.6357	0.63455	0.40926	0.78005	0.63005	0.68733	0.41692
284	0.76304	0.63664	0.63454	0.40856	0.7776	0.63071	0.68751	0.4169
285	0.76402	0.63596	0.6345	0.40852	0.7745	0.63011	0.68748	0.41658
286	0.76499	0.63606	0.63466	0.40947	0.77081	0.62827	0.68693	0.4162
287	0.76564	0.6361	0.63391	0.40973	0.77039	0.62721	0.6861	0.41627
288	0.7642	0.63635	0.63508	0.40964	0.76999	0.62655	0.68594	0.41663
289	0.76338	0.63699	0.63497	0.41061	0.76835	0.62708	0.68783	0.4183
290	0.76412	0.63731	0.63561	0.4104	0.7691	0.62708	0.68747	0.41724
291	0.7651	0.63807	0.63556	0.41073	0.76886	0.62713	0.68714	0.41707
292	0.76489	0.63856	0.63527	0.41137	0.7695	0.62767	0.68436	0.41594
293	0.76413	0.63989	0.63501	0.41125	0.77087	0.62878	0.68323	0.41554
294	0.76232	0.64074	0.63438	0.41075	0.77138	0.62974	0.68333	0.41599
295	0.76074	0.64165	0.6344	0.4098	0.77158	0.6309	0.68459	0.41522
296	0.75879	0.64261	0.63449	0.4102	0.77158	0.63227	0.68446	0.41475
297	0.75648	0.64361	0.63409	0.41015	0.77139	0.63385	0.68379	0.41335
298	0.7538	0.64468	0.63544	0.41068	0.77101	0.63563	0.68311	0.41368
299	0.75076	0.64579	0.63634	0.41036	0.77044	0.63762	0.68211	0.4135
300	0.74736	0.64695	0.63664	0.41097	0.76968	0.63982	0.68223	0.41337
