# Supplementary material for: MFSD-YOLO: A multi-scale feature detection network for pediatric wrist abnormalities in radiographic images
Source: PLoS One. 2026 Feb 5;21(2):e0340408. doi: 10.1371/journal.pone.0340408 (PMC12875500; doi:10.1371/journal.pone.0340408)
Supplement: S2 File — This file includes the detailed evaluation metrics from each round of cross-validation for both the YOLO and MFSD-YOLO models. (ZIP) [file pone.0340408.s002.zip › Cross-validation data.xlsx]

## Sheet: table 5
YOLOv11					MFSD-YOLO
Fold	Precision	Recall	mAP@0.5	mAP@0.5-0.95	Fold	Precision	Recall	mAP@0.5	mAP@0.5-0.95
1	0.732	0.639	0.646	0.412	1	0.798	0.651	0.698	0.431
2	0.71	0.628	0.634	0.404	2	0.789	0.648	0.693	0.428
3	0.716	0.637	0.642	0.416	3	0.783	0.646	0.695	0.432
4	0.762	0.644	0.65	0.421	4	0.795	0.653	0.702	0.435
5	0.713	0.645	0.638	0.407	5	0.791	0.65	0.701	0.434
Mean±SD	0.718±0.0067	0.639±0.0068	0.642±0.0063	0.412±0.0068	Mean±SD	0.791 ± 0.0058	0.650 ± 0.0027	0.698 ± 0.0038	0.432 ± 0.0027
95%CI	[0.709-0.726]	[0.630-0.647]	[0.634-0.650]	[0.404-0.420]	95%CI	[0.784-0.798]	[0.646-0.653]	[0.693-0.703]	[0.429-0.435]
