# Supplementary material for: MFSD-YOLO: A multi-scale feature detection network for pediatric wrist abnormalities in radiographic images
Source: PLoS One. 2026 Feb 5;21(2):e0340408. doi: 10.1371/journal.pone.0340408 (PMC12875500; doi:10.1371/journal.pone.0340408)
Supplement: S3 File — This file provides a minimal representative subset of the dataset. (ZIP) [file pone.0340408.s003.zip › minimal data/data.yaml]

# 本项目下的dataset中的数据集仅供大家参考存放格式和调试代码是否能跑通
# dataset path
path: D:/YOLO/improved demo/demo/dataset/
train: ./images/train  # path + train
val: ./images/val11 # path + val
test: ./images/test # path + test

# number of classes
nc: 9

# class names
names:
- boneanomaly  #骨异常：指骨骼结构或形态上的异常，可能包括先天性畸形、发育异常等。
- bonelesion   #骨病变：指骨骼中的病理性改变，例如肿瘤、感染或其他病变。
- foreignbody  #异物：指存在于身体内部的非生物物体，例如金属碎片、木屑等。
- fracture     #骨折：指骨骼的断裂或裂缝。
- metal        #可能指植入体内的金属装置（如钢板、螺钉）或外部金属异物。应用：识别手术植入物或金属污染。 
- periostealreaction #骨膜反应：指骨膜对病理刺激（如感染、肿瘤）的反应，表现为骨膜增厚或新骨形成。应用：评估潜在的病理过程。
- pronatorsign       #旋前征：通常用于描述某些骨折（如桡骨远端骨折）的特征。应用：辅助诊断特定类型的骨折。
- softtissue         #软组织：指骨骼以外的组织，包括肌肉、脂肪、皮肤等。应用：检测软组织损伤、肿块或炎症。
- text               #可能指图像中包含的文字信息（如标注、注释或医学报告）。应用：提取图像中的文字内容以辅助分析。
