# Supplementary material for: MFSD-YOLO: A multi-scale feature detection network for pediatric wrist abnormalities in radiographic images
Source: PLoS One. 2026 Feb 5;21(2):e0340408. doi: 10.1371/journal.pone.0340408 (PMC12875500; doi:10.1371/journal.pone.0340408)
Supplement: S3 File — This file provides a minimal representative subset of the dataset. (ZIP) [file pone.0340408.s003.zip › minimal data/labels/0015_0668695209_01_WRI-L2_F008.txt]

3 0.455426 0.437738 0.251938 0.088403
8 0.083333 0.94962 0.135659 0.10076
6 0.608527 0.539449 0.20155 0.379278
