# Supplementary material for: MFSD-YOLO: A multi-scale feature detection network for pediatric wrist abnormalities in radiographic images
Source: PLoS One. 2026 Feb 5;21(2):e0340408. doi: 10.1371/journal.pone.0340408 (PMC12875500; doi:10.1371/journal.pone.0340408)
Supplement: S3 File — This file provides a minimal representative subset of the dataset. (ZIP) [file pone.0340408.s003.zip › minimal data/labels/0017_1043285040_01_WRI-L1_F001.txt]

8 0.160793 0.302434 0.030837 0.035581
