# Supplementary material for: MFSD-YOLO: A multi-scale feature detection network for pediatric wrist abnormalities in radiographic images
Source: PLoS One. 2026 Feb 5;21(2):e0340408. doi: 10.1371/journal.pone.0340408 (PMC12875500; doi:10.1371/journal.pone.0340408)
Supplement: S3 File — This file provides a minimal representative subset of the dataset. (ZIP) [file pone.0340408.s003.zip › minimal data/labels/0020_0163123942_01_WRI-L2_M015.txt]

8 0.564815 0.077811 0.020576 0.035141
8 0.339506 0.301205 0.032922 0.03012
