# Supplementary material for: MFSD-YOLO: A multi-scale feature detection network for pediatric wrist abnormalities in radiographic images
Source: PLoS One. 2026 Feb 5;21(2):e0340408. doi: 10.1371/journal.pone.0340408 (PMC12875500; doi:10.1371/journal.pone.0340408)
Supplement: S3 File — This file provides a minimal representative subset of the dataset. (ZIP) [file pone.0340408.s003.zip › minimal data/labels/0022_0395494351_02_WRI-L2_M012.txt]

3 0.528205 0.523052 0.225641 0.08903
8 0.176923 0.186407 0.042735 0.034181
8 0.034188 0.277822 0.05812 0.023052
