# Supplementary material for: MFSD-YOLO: A multi-scale feature detection network for pediatric wrist abnormalities in radiographic images
Source: PLoS One. 2026 Feb 5;21(2):e0340408. doi: 10.1371/journal.pone.0340408 (PMC12875500; doi:10.1371/journal.pone.0340408)
Supplement: S3 File — This file provides a minimal representative subset of the dataset. (ZIP) [file pone.0340408.s003.zip › minimal data/labels/0028_0579540510_04_WRI-R2_M008.txt]

8 0.786284 0.266245 0.143541 0.108303
3 0.588517 0.548736 0.162679 0.124549
5 0.525518 0.687274 0.100478 0.450361
